# Supplementary material for: Transcriptome-Wide Analysis of N6-Methyladenosine-Modified Long Noncoding RNAs in Particulate Matter-Induced Lung Injury
Source: Toxics. 2025 Jan 27;13(2):98. doi: 10.3390/toxics13020098 (PMC11860755; doi:10.3390/toxics13020098)
Supplement: Supplementary file 1 [file toxics-13-00098-s001.zip]

Archive with 1 entries (1 files):
- toxics-3414784-supplementary.pdf
